# Supplementary material for: Activation of c-Jun predicts a poor response to sorafenib in hepatocellular carcinoma: Preliminary Clinical Evidence
Source: Sci Rep. 2016 Mar 11;6:22976. doi: 10.1038/srep22976 (PMC4786823; doi:10.1038/srep22976)
Supplement: Supplementary Table S1 [file srep22976-s1.xls]

## Sheet: Sheet1
Activation of c-Jun predicts a poor response to sorafenib in hepatocellular carcinoma: Preliminary Clinical Evidence
Wei Chen, Weikai Xiao, Kunsong Zhang, Xiaoyu Yin, Jiaming Lai, Lijian Liang, Dong Chen
Supplementary Table S1. Gene description of real-time PCR array chip
PCR Array Catalog		PAHS-061A		Description	Gene Name
Position	UniGene	RefSeq	Symbol
A01	Hs.446641	NM_001654	ARAF	V-raf murine sarcoma 3611 viral oncogene homolog	A-RAF, ARAF1, PKS2, RAFA1
A02	Hs.592510	NM_001880	ATF2	Activating transcription factor 2	CRE-BP1, CREB2, HB16, MGC111558, TREB7
A03	Hs.550061	NM_004333	BRAF	V-raf murine sarcoma viral oncogene homolog B1	B-RAF1, BRAF1, FLJ95109, MGC126806, MGC138284, NS7, RAFB1
A04	Hs.417050	NM_003914	CCNA1	Cyclin A1	-
A05	Hs.58974	NM_001237	CCNA2	Cyclin A2	CCN1, CCNA
A06	Hs.23960	NM_031966	CCNB1	Cyclin B1	CCNB
A07	Hs.194698	NM_004701	CCNB2	Cyclin B2	HsT17299
A08	Hs.523852	NM_053056	CCND1	Cyclin D1	BCL1, D11S287E, PRAD1, U21B31
A09	Hs.376071	NM_001759	CCND2	Cyclin D2	KIAK0002, MGC102758
A10	Hs.534307	NM_001760	CCND3	Cyclin D3	-
A11	Hs.244723	NM_001238	CCNE1	Cyclin E1	CCNE
A12	Hs.690198	NM_001791	CDC42	Cell division cycle 42 (GTP-binding protein, 25 kDa)	CDC42Hs, G25K
B01	Hs.19192	NM_001798	CDK2	Cyclin-dependent kinase 2	p33 (CDK2)
B02	Hs.95577	NM_000075	CDK4	Cyclin-dependent kinase 4	CMM3, MGC14458, PSK-J3
B03	Hs.119882	NM_001259	CDK6	Cyclin-dependent kinase 6	MGC59692, PLSTIRE
B04	Hs.370771	NM_000389	CDKN1A	Cyclin-dependent kinase inhibitor 1A (p21, Cip1)	CAP20, CDKN1, CIP1, MDA-6, P21, SDI1, WAF1, p21CIP1
B05	Hs.238990	NM_004064	CDKN1B	Cyclin-dependent kinase inhibitor 1B (p27, Kip1)	CDKN4, KIP1, MEN1B, MEN4, P27KIP1
B06	Hs.106070	NM_000076	CDKN1C	Cyclin-dependent kinase inhibitor 1C (p57, Kip2)	BWCR, BWS, KIP2, WBS, p57
B07	Hs.512599	NM_000077	CDKN2A	Cyclin-dependent kinase inhibitor 2A (melanoma, p16, inhibits CDK4)	ARF, CDK4I, CDKN2, CMM2, INK4, INK4A, MLM, MTS-1, MTS1, P14, P14ARF, P16, P16-INK4A, P16INK4, P16INK4A, P19, P19ARF, TP16
B08	Hs.72901	NM_004936	CDKN2B	Cyclin-dependent kinase inhibitor 2B (p15, inhibits CDK4)	CDK4I, INK4B, MTS2, P15, TP15, p15INK4b
B09	Hs.728783	NM_078626	CDKN2C	Cyclin-dependent kinase inhibitor 2C (p18, inhibits CDK4)	INK4C, p18, p18-INK4C
B10	Hs.435051	NM_001800	CDKN2D	Cyclin-dependent kinase inhibitor 2D (p19, inhibits CDK4)	INK4D, p19, p19-INK4D
B11	Hs.198998	NM_001278	CHUK	Conserved helix-loop-helix ubiquitous kinase	IKBKA, IKK-alpha, IKK1, IKKA, NFKBIKA, TCF16
B12	Hs.172928	NM_000088	COL1A1	Collagen, type I, alpha 1	OI4
C01	Hs.516646	NM_004379	CREB1	CAMP responsive element binding protein 1	CREB, MGC9284
C02	Hs.459759	NM_004380	CREBBP	CREB-binding protein	CBP, KAT3A, RSTS
C03	Hs.533717	NM_003836	DLK1	Delta-like 1 homolog (Drosophila)	DLK, FA1, PREF1, Pref-1, ZOG, pG2
C04	Hs.654393	NM_005225	E2F1	E2F transcription factor 1	E2F-1, RBAP1, RBBP3, RBP3
C05	Hs.488293	NM_005228	EGFR	Epidermal growth factor receptor	ERBB, ERBB1, HER1, PIG61, mENA
C06	Hs.326035	NM_001964	EGR1	Early growth response 1	AT225, G0S30, KROX-24, NGFI-A, TIS8, ZIF-268, ZNF225
C07	Hs.181128	NM_005229	ELK1	ELK1, member of ETS oncogene family	-
C08	Hs.369438	NM_005238	ETS1	V-ets erythroblastosis virus E26 oncogene homolog 1 (avian)	ETS-1, EWSR2, FLJ10768
C09	Hs.644231	NM_005239	ETS2	V-Ets erythroblastosis virus E26 oncogene homolog 2 (avian)	ETS2IT1
C10	Hs.728789	NM_005252	FOS	FBJ murine osteosarcoma viral oncogene homolog	AP-1, C-FOS
C11	Hs.444356	NM_002086	GRB2	Growth factor receptor-bound protein 2	ASH, EGFRBP-GRB2, Grb3-3, MST084, MSTP084, NCKAP2
C12	Hs.37003	NM_005343	HRAS	V-Ha-ras Harvey rat sarcoma viral oncogene homolog	C-BAS, HAS, C-H-RAS, C-HA-RAS1, CTLO, H-RASIDX, HAMSV, HRAS1, K-RAS, N-RAS, RASH1
D01	Hs.716396	NM_005347	HSPA5	Heat shock 70 kDa protein 5 (glucose-regulated protein, 78 kDa)	BIP, FLJ26106, GRP78, MIF2
D02	Hs.520973	NM_001540	HSPB1	Heat shock 27kDa protein 1	CMT2F, DKFZp586P1322, HMN2B, HS.76067, HSP27, HSP28, Hsp25, SRP27
D03	Hs.714791	NM_002228	JUN	Jun proto-oncogene	AP-1, AP1, c-Jun
D04	Hs.505033	NM_004985	KRAS	V-Ki-ras2 Kirsten rat sarcoma viral oncogene homolog	C-K-RAS, K-RAS2A, K-RAS2B, K-RAS4A, K-RAS4B, KI-RAS, KRAS1, KRAS2, NS, NS3, RASK2
D05	Hs.133534	NM_014238	KSR1	Kinase suppressor of ras 1	KSR, RSU2
D06	Hs.145442	NM_002755	MAP2K1	Mitogen-activated protein kinase kinase 1	MAPKK1, MEK1, MKK1, PRKMK1
D07	Hs.716375	NM_021970	LAMTOR3	Late endosomal/lysosomal adaptor, MAPK and MTOR activator 3	MAP2K1IP1, MAPBP, MAPKSP1, MP1, Ragulator3
D08	Hs.465627	NM_030662	MAP2K2	Mitogen-activated protein kinase kinase 2	FLJ26075, MAPKK2, MEK2, MKK2, PRKMK2
D09	Hs.514012	NM_002756	MAP2K3	Mitogen-activated protein kinase kinase 3	MAPKK3, MEK3, MKK3, PRKMK3
D10	Hs.514681	NM_003010	MAP2K4	Mitogen-activated protein kinase kinase 4	JNKK, JNKK1, MAPKK4, MEK4, MKK4, PRKMK4, SEK1, SERK1
D11	Hs.114198	NM_002757	MAP2K5	Mitogen-activated protein kinase kinase 5	HsT17454, MAPKK5, MEK5, PRKMK5
D12	Hs.463978	NM_002758	MAP2K6	Mitogen-activated protein kinase kinase 6	MAPKK6, MEK6, MKK6, PRKMK6, SAPKK3
E01	Hs.531754	NM_145185	MAP2K7	Mitogen-activated protein kinase kinase 7	Jnkk2, MAPKK7, MKK7, PRKMK7
E02	Hs.657756	NM_005921	MAP3K1	Mitogen-activated protein kinase kinase kinase 1	MAPKKK1, MEKK, MEKK1
E03	Hs.145605	NM_006609	MAP3K2	Mitogen-activated protein kinase kinase kinase 2	MEKK2, MEKK2B
E04	Hs.29282	NM_002401	MAP3K3	Mitogen-activated protein kinase kinase kinase 3	MAPKKK3, MEKK3
E05	Hs.390428	NM_005922	MAP3K4	Mitogen-activated protein kinase kinase kinase 4	FLJ42439, KIAA0213, MAPKKK4, MEKK4, MTK1, PRO0412
E06	Hs.95424	NM_007181	MAP4K1	Mitogen-activated protein kinase kinase kinase kinase 1	HPK1
E07	Hs.431850	NM_002745	MAPK1	Mitogen-activated protein kinase 1	ERK, ERK2, ERT1, MAPK2, P42MAPK, PRKM1, PRKM2, p38, p40, p41, p41mapk
E08	Hs.125503	NM_002753	MAPK10	Mitogen-activated protein kinase 10	FLJ12099, FLJ33785, JNK3, JNK3A, MGC50974, PRKM10, p493F12, p54bSAPK
E09	Hs.57732	NM_002751	MAPK11	Mitogen-activated protein kinase 11	P38B, P38BETA2, PRKM11, SAPK2, SAPK2B, p38-2, p38Beta
E10	Hs.432642	NM_002969	MAPK12	Mitogen-activated protein kinase 12	ERK3, ERK6, P38GAMMA, PRKM12, SAPK-3, SAPK3
E11	Hs.178695	NM_002754	MAPK13	Mitogen-activated protein kinase 13	MGC99536, PRKM13, SAPK4, p38delta
E12	Hs.485233	NM_001315	MAPK14	Mitogen-activated protein kinase 14	CSBP, CSBP1, CSBP2, CSPB1, EXIP, Mxi2, PRKM14, PRKM15, RK, SAPK2A, p38, p38ALPHA
F01	Hs.861	NM_002746	MAPK3	Mitogen-activated protein kinase 3	ERK1, HS44KDAP, HUMKER1A, MGC20180, P44ERK1, P44MAPK, PRKM3
F02	Hs.411847	NM_002748	MAPK6	Mitogen-activated protein kinase 6	DKFZp686F03189, ERK3, HsT17250, PRKM6, p97MAPK
F03	Hs.150136	NM_002749	MAPK7	Mitogen-activated protein kinase 7	BMK1, ERK4, ERK5, PRKM7
F04	Hs.138211	NM_002750	MAPK8	Mitogen-activated protein kinase 8	JNK, JNK1, JNK1A2, JNK21B1, JNK21B2, PRKM8, SAPK1
F05	Hs.558180	NM_012324	MAPK8IP2	Mitogen-activated protein kinase 8 interacting protein 2	IB2, JIP2, PRKM8IPL
F06	Hs.484371	NM_002752	MAPK9	Mitogen-activated protein kinase 9	JNK55, JNK2, JNK2A, JNK2ALPHA, JNK2B, JNK2BETA, PRKM9, SAPK, p54a, p54aSAPK
F07	Hs.643566	NM_004759	MAPKAPK2	Mitogen-activated protein kinase-activated protein kinase 2	MK2
F08	Hs.234521	NM_004635	MAPKAPK3	Mitogen-activated protein kinase-activated protein kinase 3	3PK, MAPKAP3
F09	Hs.285354	NM_002382	MAX	MYC-associated factor X	MGC10775, MGC11225, MGC18164, MGC34679, MGC36767, bHLHd4, bHLHd5, bHLHd6, bHLHd7, bHLHd8, orf1
F10	Hs.653394	NM_002397	MEF2C	Myocyte enhancer factor 2C	C5DELq14.3, DEL5q14.3
F11	Hs.371594	NM_003684	MKNK1	MAP kinase interacting serine/threonine kinase 1	MNK1
F12	Hs.533432	NM_005372	MOS	V-mos Moloney murine sarcoma viral oncogene homolog	MGC119962, MGC119963, MSV
G01	Hs.512587	NM_020998	MST1	Macrophage stimulating 1 (hepatocyte growth factor-like)	D3F15S2, DNF15S2, HGFL, MSP, NF15S2
G02	Hs.202453	NM_002467	MYC	V-myc myelocytomatosis viral oncogene homolog (avian)	MRTL, bHLHe39, c-Myc
G03	Hs.77810	NM_004554	NFATC4	Nuclear factor of activated T-cells, cytoplasmic, calcineurin-dependent 4	NF-ATc4, NFAT3
G04	Hs.486502	NM_002524	NRAS	Neuroblastoma RAS viral (v-ras) oncogene homolog	ALPS4, N-ras, NRAS1, NS6
G05	Hs.435714	NM_002576	PAK1	P21 protein (Cdc42/Rac)-activated kinase 1	MGC130000, MGC130001, PAKalpha
G06	Hs.120	NM_004905	PRDX6	Peroxiredoxin 6	1-Cys, AOP2, KIAA0106, MGC46173, NSGPx, PRX, aiPLA2, p29
G07	Hs.413812	NM_006908	RAC1	Ras-related C3 botulinum toxin substrate 1 (rho family, small GTP-binding protein Rac1)	MGC111543, Rac-1, TC-25, p21-Rac1
G08	Hs.159130	NM_002880	RAF1	V-raf-1 murine leukemia viral oncogene homolog 1	CRAF, NS5, Raf-1, c-Raf
G09	Hs.408528	NM_000321	RB1	Retinoblastoma 1	OSRC, RB, p105-Rb, pRb, pp110
G10	Hs.523718	NM_006142	SFN	Stratifin	YWHAS
G11	Hs.75862	NM_005359	SMAD4	SMAD family member 4	DPC4, JIP, MADH4
G12	Hs.654481	NM_000546	TP53	Tumor protein p53	FLJ92943, LFS1, P53, TRP53
H01	Hs.534255	NM_004048	B2M	Beta-2-microglobulin	-
H02	Hs.412707	NM_000194	HPRT1	Hypoxanthine phosphoribosyltransferase 1	HGPRT, HPRT
H03	Hs.728776	NM_012423	RPL13A	Ribosomal protein L13a	L13A, TSTA1
H04	Hs.592355	NM_002046	GAPDH	Glyceraldehyde-3-phosphate dehydrogenase	G3PD, GAPD, MGC88685
H05	Hs.520640	NM_001101	ACTB	Actin, beta	PS1TP5BP1
H06	N/A	SA_00105	HGDC	Human genomic DNA contamination	HIGX1A
H07	N/A	SA_00104	RTC	Reverse transcription control	RTC
H08	N/A	SA_00104	RTC	Reverse transcription control	RTC
H09	N/A	SA_00104	RTC	Reverse transcription control	RTC
H10	N/A	SA_00103	PPC	Positive PCR control	PPC
H11	N/A	SA_00103	PPC	Positive PCR control	PPC
H12	N/A	SA_00103	PPC	Positive PCR control	PPC
